# Supplementary material for: APOBEC3A is an oral cancer prognostic biomarker in Taiwanese carriers of an APOBEC deletion polymorphism
Source: Nat Commun. 2017 Sep 6;8:465. doi: 10.1038/s41467-017-00493-9 (PMC5587710; doi:10.1038/s41467-017-00493-9)
Supplement: Supplementary file 2 — Supplementary Data 1 [file 41467_2017_493_MOESM2_ESM.xlsx]

## Sheet: Exome-Seq mapping statTS2
Supplementary Data 1. Statistics of WES for 50 T/N paired samples
Sample type	Sample ID	Mapped reads	Mapping Rate(%)	Properly paired rate(%)	Reads on target rate(%)	Coverage(X)
	Sample_N01	239145178	0.9966	0.9845	0.7849	254
Normal	Sample_B04	256099860	0.9969	0.9866	0.7961	275
	Sample_B06	259530729	0.9955	0.9823	0.7814	274
	Sample_B09	246811799	0.997	0.9875	0.7956	265
	Sample_B10	272457649	0.9976	0.9872	0.786	289
	Sample_B11	298367034	0.997	0.9856	0.7923	319
	Sample_B13	245914651	0.9973	0.9875	0.7872	261
	Sample_B14	222183682	0.9968	0.9373	0.4891	145
	Sample_B15	253624929	0.9969	0.9877	0.8027	275
	Sample_B16	250353006	0.9959	0.9832	0.7813	264
	Sample_B18	258491695	0.9968	0.9867	0.7957	278
	Sample_B19	306885150	0.9971	0.9871	0.7983	331
	Sample_B21	242746794	0.9973	0.9882	0.8022	263
	Sample_B22	250883994	0.9973	0.9829	0.7795	264
	Sample_B23	249842435	0.9967	0.9878	0.8059	272
	Sample_B25	236003750	0.9971	0.9871	0.8068	257
	Sample_B26	222641568	0.9959	0.9234	0.4904	146
	Sample_B28	229206796	0.996	0.9513	0.5275	162
	Sample_B29	252924827	0.9982	0.9733	0.6166	208
	Sample_B30	242467198	0.9958	0.9363	0.503	163
	Sample_B31	275744829	0.9971	0.9873	0.7979	297
	Sample_B32	285477210	0.9968	0.9844	0.7874	304
	Sample_B35	255949053	0.9972	0.987	0.7899	273
	Sample_B36	259945039	0.9954	0.9362	0.5171	180
	Sample_B37	284249708	0.997	0.9875	0.7974	306
	Sample_B38	244333726	0.9957	0.9817	0.7882	260
	Sample_B39	243862108	0.9964	0.9828	0.7801	257
	Sample_B40	272565667	0.9957	0.9823	0.7682	283
	Sample_B41	304831284	0.996	0.9825	0.7752	320
	Sample_B42	271099474	0.9976	0.9848	0.7767	284
	Sample_B43	282563021	0.9969	0.9863	0.7899	302
	Sample_B44	258562943	0.9973	0.987	0.7869	275
	Sample_B45	285010443	0.9974	0.9843	0.7832	301
	Sample_B46	282784102	0.9968	0.9867	0.7873	301
	Sample_B47	273180515	0.9974	0.9888	0.7832	289
	Sample_B48	212614351	0.9972	0.9864	0.806	231
	Sample_B49	227850974	0.9959	0.9157	0.4825	147
	Sample_B50	223735552	0.9965	0.9327	0.4939	148
	Sample_B51	194852929	0.9981	0.9739	0.6804	177
	Sample_B52	228320314	0.998	0.9762	0.693	211
	Sample_B54	222784052	0.9976	0.9626	0.6781	202
	Sample_B55	238673530	0.998	0.9645	0.6767	216
	Sample_B56	266395420	0.9976	0.9717	0.5726	204
	Sample_B57	283461056	0.9981	0.9751	0.5997	227
	Sample_B58	254887671	0.9979	0.9708	0.5912	201
	Sample_B59	272188204	0.9976	0.9653	0.5707	208
	Sample_B61	256639789	0.998	0.9772	0.6062	208
	Sample_B62	285320642	0.9981	0.9809	0.5979	228
	Sample_B63	265224716	0.9979	0.9705	0.582	206
	Sample_B64	266094854	0.9979	0.9721	0.5931	211
Tumor	Sample_P01	250604537	0.9962	0.9822	0.7716	261
	Sample_P04	260847716	0.9973	0.9867	0.7875	277
	Sample_P06	236885951	0.9954	0.9802	0.7842	251
	Sample_P09	282670982	0.9957	0.9837	0.7961	304
	Sample_P10	253940712	0.9967	0.9832	0.7836	269
	Sample_P11	290205646	0.9971	0.9818	0.7917	310
	Sample_P13	269990294	0.9972	0.9851	0.7894	288
	Sample_P14	230657062	0.9958	0.9614	0.4796	148
	Sample_P15	268729514	0.996	0.9815	0.7858	286
	Sample_P16	238090224	0.9958	0.9782	0.7817	252
	Sample_P18	253106479	0.995	0.9825	0.7776	266
	Sample_P19	268525247	0.9969	0.9824	0.7879	286
	Sample_P21	244797007	0.9965	0.9817	0.7809	258
	Sample_P22	278188828	0.997	0.9848	0.7899	297
	Sample_P23	267564005	0.9961	0.9838	0.7894	286
	Sample_P25	245218095	0.9963	0.9825	0.7815	259
	Sample_P26	249204756	0.9895	0.9474	0.4643	156
	Sample_P28	237026107	0.9983	0.9597	0.5872	186
	Sample_P29	257923587	0.9953	0.9665	0.5809	201
	Sample_P30	255345036	0.9946	0.9525	0.4741	162
	Sample_P31	267307954	0.9936	0.9819	0.7863	285
	Sample_P32	274526203	0.9898	0.9704	0.7903	295
	Sample_P35	270521773	0.9949	0.9826	0.7878	288
	Sample_P36	242853513	0.9961	0.9722	0.5973	194
	Sample_P37	259192739	0.9969	0.9863	0.7941	278
	Sample_P38	404782866	0.9949	0.9743	0.7754	425
	Sample_P39	160408240	0.9955	0.9772	0.7259	158
	Sample_P40	301385040	0.9956	0.9776	0.7899	322
	Sample_P41	253796038	0.9955	0.9782	0.7868	270
	Sample_P42	272416101	0.9963	0.9793	0.7872	290
	Sample_P43	252130890	0.9969	0.9811	0.7917	270
	Sample_P44	260027520	0.9936	0.9806	0.7799	275
	Sample_P45	251015293	0.9967	0.9841	0.786	267
	Sample_P46	266432092	0.9959	0.984	0.7752	279
	Sample_P47	267507829	0.9966	0.982	0.7698	278
	Sample_P48	265285584	0.9964	0.9849	0.8019	288
	Sample_P49	245845214	0.9922	0.9404	0.4728	156
	Sample_P50	255407781	0.9967	0.9487	0.4496	154
	Sample_P51	283222600	0.9972	0.9602	0.6829	259
	Sample_P52	289446931	0.9974	0.97	0.4801	186
	Sample_P54	231126255	0.9969	0.9596	0.6469	200
	Sample_P55	277766483	0.9975	0.9762	0.6806	253
	Sample_P56	209120625	0.9973	0.9677	0.5324	149
	Sample_P57	259880237	0.9975	0.9684	0.541	188
	Sample_P58	253242587	0.992	0.9632	0.5431	185
	Sample_P59	267440843	0.9885	0.9525	0.539	194
	Sample_P61	241393389	0.9978	0.9758	0.61	197
	Sample_P62	266260234	0.9939	0.9621	0.6054	216
	Sample_P63	244719151	0.9962	0.9455	0.5246	172
	Sample_P64	270108724	0.9901	0.9516	0.5232	190
