# Supplementary material for: APOBEC3A is an oral cancer prognostic biomarker in Taiwanese carriers of an APOBEC deletion polymorphism
Source: Nat Commun. 2017 Sep 6;8:465. doi: 10.1038/s41467-017-00493-9 (PMC5587710; doi:10.1038/s41467-017-00493-9)
Supplement: Supplementary file 3 — Supplementary Data 2 [file 41467_2017_493_MOESM3_ESM.xlsx]

## Sheet: RNA-Seq mapping statTS3
Supplementary Data 2. Statistics of RNA-Seq for 39 T/N paired samples
Sample type	Sample ID	# of reads	Uniquely mapped reads %	% of reads mapped to multiple loci
Normal	RN01	71748065	0.8354	0.0499
	RN04	50682547	0.8511	0.0614
	RN06	31520809	0.8198	0.0783
	RN10	48517318	0.8382	0.071
	RN13	47205535	0.8225	0.0528
	RN14	48357445	0.8757	0.0616
	RN15	27593541	0.8394	0.0531
	RN19	27769258	0.7908	0.0627
	RN21	25034554	0.8438	0.0446
	RN22	27133164	0.8113	0.0483
	RN23	28387584	0.832	0.0429
	RN25	23724862	0.8166	0.0608
	RN28	41886802	0.8596	0.0625
	RN32	28732062	0.8103	0.0576
	RN35	33785094	0.828	0.0482
	RN36	31052204	0.872	0.052
	RN37	33143039	0.8202	0.0468
	RN38	28568465	0.8313	0.0553
	RN39	22837798	0.8256	0.0529
	RN40	57152370	0.8398	0.067
	RN41	32137816	0.8281	0.054
	RN42	32192476	0.8553	0.049
	RN43	42922084	0.8608	0.0653
	RN44	25783464	0.845	0.0486
	RN45	39951858	0.8289	0.0429
	RN46	34804374	0.8547	0.0477
	RN47	30025648	0.8823	0.0539
	RN48	28523414	0.856	0.053
	RN49	37925543	0.8542	0.0551
	RN50	37895150	0.8962	0.0471
	RN51	42070146	0.8913	0.0507
	RN56	26518104	0.8685	0.0457
	RN57	34292780	0.8667	0.0669
	RN58	34062127	0.866	0.0554
	RN59	32200196	0.8289	0.0731
	RN61	31467024	0.8245	0.0743
	RN62	31637384	0.8607	0.0473
	RN63	34588457	0.8399	0.0844
	RN64	29294352	0.881	0.0477
Tumor	RP01	30707039	0.8481	0.0677
	RP04	75514695	0.895	0.0549
	RP06	58991125	0.8625	0.0691
	RP10	88670849	0.8825	0.0498
	RP13	27532912	0.8201	0.0581
	RP14	60761962	0.8918	0.0645
	RP15	29797197	0.8391	0.0611
	RP19	21162358	0.8544	0.0517
	RP21	39706506	0.8495	0.0572
	RP22	39492543	0.8413	0.0509
	RP23	30329508	0.7956	0.0664
	RP25	29765993	0.8521	0.0576
	RP28	37203439	0.8759	0.0697
	RP32	42705474	0.8334	0.0569
	RP35	37516619	0.8471	0.0453
	RP36	62393272	0.8951	0.0535
	RP37	36693038	0.8407	0.0487
	RP38	22424232	0.8746	0.0546
	RP39	21006770	0.8907	0.0406
	RP40	72011643	0.8738	0.0734
	RP41	29281316	0.8843	0.0417
	RP42	21344092	0.8317	0.0565
	RP43	97535411	0.8784	0.0653
	RP44	23317395	0.887	0.0444
	RP45	22531762	0.8575	0.052
	RP46	47098210	0.899	0.0543
	RP47	48070315	0.9139	0.0411
	RP48	53014881	0.9005	0.0556
	RP49	35502284	0.8902	0.0517
	RP50	42403771	0.8769	0.0677
	RP51	55819507	0.908	0.0526
	RP56	49417218	0.8875	0.0511
	RP57	40887948	0.9018	0.0501
	RP58	48777087	0.8853	0.0566
	RP59	31403275	0.899	0.0557
	RP61	39787494	0.9038	0.0485
	RP62	22395929	0.8855	0.0647
	RP63	29602632	0.8914	0.0614
	RP64	44378944	0.8729	0.0688
