# Supplementary material for: APOBEC3A is an oral cancer prognostic biomarker in Taiwanese carriers of an APOBEC deletion polymorphism
Source: Nat Commun. 2017 Sep 6;8:465. doi: 10.1038/s41467-017-00493-9 (PMC5587710; doi:10.1038/s41467-017-00493-9)
Supplement: Supplementary file 6 — Supplementary Data 5 [file 41467_2017_493_MOESM6_ESM.xlsx]

## Sheet: amp_CGU
Supplementary Data 5. Significantly amplified regions from 50 WXS (OSCC-Taiwan)
cytoband	7p11.2	11q13.3	9p24.2	14q11.2	8p11.23
q value	9.4254e-09	1.1435e-08	0.00055007	0.0015126	0.044871
wide peak boundaries	chr7:54636569-55433971	chr11:69062522-70319672	chr9:976836-3454244	chr14:22356070-22983206	chr8:38133738-39349625
genes in wide peak	EGFR	hsa-mir-548k	RFX3	[DAD1]	ADAM3A
	SEC61G	CCND1	SMARCA2		FGFR1
	LANCL2	CTTN	VLDLR		TACC1
	VSTM2A	FGF3	KIAA0020		ADAM9
	LOC285878	FGF4	DMRT2		WHSC1L1
		PPFIA1	DMRT3		PLEKHA2
		FADD	KCNV2		TM2D2
		FGF19	FLJ35024		LETM2
		SHANK2			HTRA4
		MYEOV			ADAM32
		ANO1			ADAM5P
		ORAOV1			RNF5P1
		MIR548K			C8orf86
										XXYLT1
										C3orf55
										CCDC50
										PYDC2
										LOC152217
										SPTSSB
										RNF168
										HTR3C
										LIPH
										HTR3D
										RPL22L1
										OSTalpha
										FBXO45
										MUC20
										SENP5
										LOC220729
										LOC253573
										NAALADL2
										TCTEX1D2
										C3orf43
										SDHAP1
										UTS2D
										HTR3E
										C3orf70
										TPRG1
										TRIM59
										CCDC39
										LOC339894
										LOC339926
										LPP-AS2
										LRRIQ4
										SAMD7
										LOC344887
										RTP2
										OSTN
										ATP13A5
										SOX2-OT
										WDR53
										ANKRD18DP
										LRRC33
										LEKR1
										TMEM212
										C3orf80
										FLJ46066
										FLJ42393
										FLJ34208
										LOC401109
										MIR15B
										MIR16-2
										SNORD2
										SNORA4
										LOC646168
										C3orf65
										PA2G4P4
										LOC647107
										GMNC
										LOC647323
										IQCJ
										SCARNA7
										SNORA81
										SNORD66
										MIR551B
										MIR569
										MIR570
										SDHAP2
										FAM157A
										LOC730091
										MIR922
										MIR944
										LOC100128023
										LOC100128164
										LOC100131551
										LOC100131635
										SNAR-I
										MIR1224
										TIPARP-AS1
										MIR1248
										LOC100498859
										MIR3919
										IQCJ-SCHIP1
										LOC100505687
										MFI2-AS1
										LOC100507086
										LOC100507391
										TM4SF19-TCTEX1D2
										MIR4797
										MIR4789
