# Supplementary material for: APOBEC3A is an oral cancer prognostic biomarker in Taiwanese carriers of an APOBEC deletion polymorphism
Source: Nat Commun. 2017 Sep 6;8:465. doi: 10.1038/s41467-017-00493-9 (PMC5587710; doi:10.1038/s41467-017-00493-9)
Supplement: Supplementary file 7 — Supplementary Data 6 [file 41467_2017_493_MOESM7_ESM.xlsx]

## Sheet: del_CGU
Supplementary Data 6. Significantly deleted regions from 50 WXS (OSCC-Taiwan)
cytoband	9p21.3	4q35.2	5q35.3	2q22.1	6q21	17q12	12p13.31	18q23	5q31.1	11p15.4	10p11.21	10p11.22	16q23.3
q value	6.9988e-17	1.958e-09	8.7901e-06	0.00010734	0.00072222	0.00028986	0.0038918	0.0048742	0.0048236	0.0081361	0.0048742	0.012841	0.043857
wide peak boundaries	chr9:21865365-22447854	chr4:187476205-190395441	chr5:180274535-180472270	chr2:139537555-143642779	chr6:111135699-111368025	chr17:37071495-37217259	chr12:7842281-7926810	chr18:64239131-78077248	chr5:132209955-132546117	chr11:9228494-9596169	chr10:33538600-35299513	chr10:32594615-33000399	chr16:82181648-83886394
genes in wide peak	CDKN2A	FAT1	BTNL3	LRP1B	AMD1	FLJ43826	GDF3	CYB5A	HSPA4	ZNF143	PARD3	CCDC7	hsa-mir-3182
	CDKN2B	ZFP42	BTNL8	LOC647012	RPF2	FBXO47	CLEC4C	GALR1	AFF4	IPO7	LOC100505583		CDH13
	C9orf53	TRIML2	ZFP62		GTF3C6	LOC100505576	DPPA3	MBP	ZCCHC10	TMEM41B			HSBP1
	CDKN2B-AS1	LOC339975					NANOGNB	NFATC1		LOC644656			MPHOSPH6
		TRIML1						ZNF236		SNORA23			MIR3182
		LOC401164						CTDP1
								SOCS6
								ZNF516
								TSHZ1
								CD226
								TXNL4A
								ADNP2
								RTTN
								KCNG2
								SALL3
								TIMM21
								TMX3
								ZNF407
								CNDP2
								CCDC102B
								RBFA
								PQLC1
								NETO1
								PARD6G
								CNDP1
								DSEL
								FAM69C
								CBLN2
								FBXO15
								DOK6
								ZADH2
								C18orf62
								LOC284276
								LOC339298
								ATP9B
								LOC400655
								LOC400657
								HSBP1L1
								LOC643542
								C18orf63
								LOC100130522
								LOC100131655
								LOC100505776
								LOC100505817
