# Supplementary material for: APOBEC3A is an oral cancer prognostic biomarker in Taiwanese carriers of an APOBEC deletion polymorphism
Source: Nat Commun. 2017 Sep 6;8:465. doi: 10.1038/s41467-017-00493-9 (PMC5587710; doi:10.1038/s41467-017-00493-9)
Supplement: Supplementary file 8 — Supplementary Data 7 [file 41467_2017_493_MOESM8_ESM.xlsx]

## Sheet: enrichment_analysis_T7
Supplementary Data 7. Enrichment analysis result for the 3,548 DEGs
		RSEM_M05_fc2(3548)
rank	Networks	p-value	FDR	Genes from 3548 DEGs
1	Cell-matrix interactions	6.5892e-15	1.04109e-12	COL1A1, ITGA1, Collagen XIII, Galectin-3, Trypsin, Collagen XIV, Sarcospan, BETA-IG-H3, Laminin 5, COL4A2, ECM1, MMP-19, COL4A1, MMP-13, Epsilon-sarcoglycan, LAMC2, ITGAV, RHAMM, Decorin, MMP-17, ADAM12, LYVE-1, Stabilin-2, ITGA3, MAGP1, Fibulin-5, CD38, Tenascin-C, WISP1, LAMB1, Integrin, MMP-1, Elastin, COL16A1, Agrin, ADAM-TS2, Collagen XII, CSPG4 (NG2), Connexin 43, MMP-14, Delta-sarcoglycan,…
2	Interferon signaling	6.53592e-11	5.16338e-09	CCL5, IL-1 beta, IFI17, TAP1 (PSF1), Fc gamma RI, MIG, INDO, MxA, STAT2, GBP1, MxB, Pyrin (MEFV), IFI27, PML, ISG15, ESR1 (nuclear), ICAM1, PKR, IFI6, I-TAC, Pim-2, IFN-alpha, C/EBPbeta, ISG54, ISG20, SSAT, SOCS3, TAP2 (PSF2), ERK1/2, STAT1/STAT2, SERPINB9, IRF7, IFP 35, MIP-1-beta, Apo-2L(TNFSF10), IFI44, IRF1, MIP-1-alpha, ILT4, TLR3, KLF4, PPAR-gamma, MICB, ERK1 (MAPK3), IFI56, CD86, ILT3, IFN…
3	Platelet-endothelium-leucocyte interactions	3.40426e-10	1.79291e-08	ITGAX, CCL5, Ephrin-B1, HGF, IL-1 beta, MAGI-1(BAIAP1), I-kB, SHPS-1, JAM2, TGF-beta 1, IGFBP7, EGF, L-selectin, Cathepsin G, CD72, MMP-13, Thrombospondin 4, LEKTI, IL-18, ICAM1, SERPINE2, Fc epsilon RI gamma, CD34, 08p22/MSR1(CD204), IL-8, GP-IB beta, Protein C, Endoplasmin, ZO-1, OLR1, NFKBIE, Multimerin, IL-6, Occludin, PLAUR (uPAR), TGF-beta, Kallikrein 13, G-CSF receptor, FGF2, Coagulation f…
4	Blood vessel morphogenesis	1.83029e-08	7.20985e-07	Neuropilin-2, Prokineticin 2, IL-1 beta, Shc, Galpha(q)-specific nucleotide-like GPCRs, EGF, Ceruloplasmin, MMP-19, Amphiregulin, IL-1 alpha, FOXC1/2, AFX1, EDNRB, ErbB2, VEGF-C, TRPC1, PI3K reg class IA, Transferrin, LEKTI, ICAM1, MEKK1(MAP3K1), PLGF, PDE, HIF1A, PCAF, Neuregulin 1, Epiregulin, Endomucin, Thy-1, BMP4, G-protein alpha-i family, Angiopoietin 3, FGF10, Pitx2, GRB7, Tissue kallikrei…
5	ECM remodeling	2.2816e-08	7.20985e-07	Collagen XIV, Laminin 5, Cathepsin G, Osteopontin, MMP-19, Serpin B12, MMP-13, MMP-17, Alpha 1-antitrypsin, Tenascin-C, MMP-1, Elastin, Antileukoproteinase 1, ADAM-TS2, SERPINA3 (ACT), MMP-14, Kallikrein 5, Clusterin, MMP-12, ADAM33, PLAUR (uPAR), Kallikrein 6 (Neurosin), Collagen X, MMP-11 (Str-3), Stromelysin-2, Collagen IV, PACE4, Fibronectin, Nidogen, Osteonectin, Stromelysin-1, MMP-9, PAI1, …
6	Chemotaxis	5.80716e-08	1.52922e-06	CCL5, CCL28, C5AR, GRO-2, Prokineticin 2, FPRL1, IL-1 beta, CCL23, MIG, Osteopontin, CCL20, IL-1 alpha, GRO-1, CCL21, NCAM1, CX3CL1, CCR7, PLD1, ROBO2, IP10, Eotaxin-2, Fra-1, I-TAC, Integrin, IL-8, G-protein alpha-i family, CX3CR1, C5a, CCR2, SLIT2, ERK1/2, CXCL13, CCL3L1, C5, PD-ECGF (TdRPase), MIP-1-beta, Galpha(i)-specific peptide GPCRs, PLAUR (uPAR), FGF2, CCL19, CCR1, Galpha(q)-specific pep…
7	Connective tissue degradation	1.80258e-07	3.98098e-06	Trypsin, Laminin 5, HAT, Cathepsin G, MMP-19, Serpin B12, MMP-13, MMP-17, ADAM12, SERPINE2, Alpha 1-antitrypsin, Tenascin-C, MMP-1, Elastin, COL16A1, Antileukoproteinase 1, ADAM-TS2, SERPINA3 (ACT), Tissue kallikreins, Chymase, MMP-14, Kallikrein 5, MMP-12, ADAM33, PLAUR (uPAR), Kallikrein 13, Kallikrein 6 (Neurosin), MMP-11 (Str-3), COL4A3, ADAM8, Stromelysin-2, Collagen IV, Furin, PACE4, Fibron…
8	Actin filaments	2.01568e-07	3.98098e-06	Tensin, BPAG2, CIP4, SVIL, Profilin II, ACTA1, Band 4.1-like protein 2, ABLIM1, Profilin, HDIA2, Troponin I, fast skeletal muscle, MYH11, Myosin I, MSN (moesin), ERM proteins, VASP, TRIPs, Beta-fodrin, DAL1, Myosin Va, Nebulin, MRLC, Fascin, ERK1/2, Spectrin beta, erythrocytic, Thymosin beta-10, ARPC1B, Delta-sarcoglycan, Ankyrin-G, Beta TnTF, Myosin II, SPTBN(spectrin1-4), Gamma-sarcoglycan, Alp…
9	Attractive and repulsive receptors	9.24505e-07	1.62302e-05	Ephrin-B1, Semaphorin 3C, Neuropilin-2, Collagen XIII, CHL1, Collagen XIV, Shc, Semaphorin 5A, Plexin A1, Semaphorin 3E, PI3K reg class IA (p85), CD72, MENA, PI3K reg class IA (p85-alpha), NCAM1, ErbB2, ROBO2, PI3K reg class IA, GAB1, Plexin A2, ICAM1, Netrin-1, Kalirin, AF-6, Integrin, Ephrin-B, SLIT1, Ephrin-B receptor 2, Collagen XII, GRB7, SLIT2, L1CAM, VAV-2, ERK1/2, Dcc, SLIT3, Galectin-1, …
10	Skeletal muscle development	2.3851e-06	3.76846e-05	Smooth muscle myosin, MYPS, Desmin, Dystrobrevin alpha, Skelemin, TGF-beta 1, SVIL, ACTA1, TEF-3, Calsequestrin 1, Myotilin, Troponin I, fast skeletal muscle, ADAM12, MYH11, Histone deacetylase class II, PCAF, Elastin, Nebulin, MRLC, Calsequestrin, Ryanodine receptor 1, Alpha crystallin B, Delta-sarcoglycan, Beta TnTF, Myosin II, COL5A3, Gamma-sarcoglycan, PAX3, FGF2, MKL1, HDAC5, Collagen IV, be…
