# Supplementary material for: APOBEC3A is an oral cancer prognostic biomarker in Taiwanese carriers of an APOBEC deletion polymorphism
Source: Nat Commun. 2017 Sep 6;8:465. doi: 10.1038/s41467-017-00493-9 (PMC5587710; doi:10.1038/s41467-017-00493-9)
Supplement: Supplementary file 9 — Supplementary Data 8 [file 41467_2017_493_MOESM9_ESM.xlsx]

## Sheet: 工作表1
Supplementary Data 8. Number of reads that support A3B deletion from WES or RNA-Seq
patient no.	genotype of A3B deletion polymorphism	RPM for chr 22:39358063-39358808 (WES from normal samples)	RPM for chr 22:39358063-39358808 (WES from tumor samples)	# of reads located in fusion junction of A3A_B (RNASeq from tumor samples)
01	A3B-/-	279.516	348.13	96
04	A3B+/-	1007.02	921.011	8
06	A3B+/+	1911.37	1674.34	3
09	A3B-/-	291.751	307.553	na
10	A3B+/-	1062.5	1089.1	24
11	A3B+/+	1873.83	1775.62	na
13	A3B-/-	377.852	367.058	196
14	A3B+/+	1624.96	1712.97	2
15	A3B-/-	267.97	293.698	69
16	A3B+/-	923.319	1023.46	na
18	A3B+/+	1817.28	1988.39	na
19	A3B-/-	301.223	324.498	69
21	A3B+/-	1037.41	1131.62	41
22	A3B+/-	1199.56	777.585	27
23	A3B+/+	1602.89	1881.89	0
25	A3B+/-	989.389	1261.12	39
26	A3B+/-	1072.49	1064.97	na
28	A3B+/+	1559.49	1536.47	0
29	A3B+/-	836.479	932.734	na
30	A3B+/-	1031.83	1141.14	na
31	A3B+/+	1769.47	1885.26	na
32	A3B+/-	1036.55	888.474	13
35	A3B+/-	1031.45	1286.28	15
36	A3B+/-	1060.18	945.933	93
37	A3B-/-	300.081	275.504	110
38	A3B+/-	1103.45	1074.01	23
39	A3B+/+	2066.52	1780.75	0
40	A3B+/+	1716.54	1864.7	0
41	A3B+/+	1727.52	1761.22	0
42	A3B+/-	1053.3	1017.43	27
43	A3B+/+	1623.19	1806.91	0
44	A3B+/+	1694.41	2040.13	0
45	A3B+/-	1066.06	1177.63	97
46	A3B+/+	1782.86	1997.73	2
47	A3B+/-	962.908	1144.83	4
48	A3B+/-	1020.39	1134.67	121
49	A3B+/+	1485.61	1582.9	2
50	A3B+/-	975.081	1128.15	37
51	A3B+/-	970.489	899.487	35
52	A3B+/-	923.256	1078.32	na
54	A3B+/+	1505.56	1579.64	na
55	A3B+/+	1307.82	1478.42	na
56	A3B+/-	986.833	1293.96	59
57	A3B+/+	1435.12	1793	2
58	A3B-/-	368.389	388.15	23
59	A3B+/-	916.051	1239.83	21
61	A3B-/-	300.019	259.807	22
62	A3B+/-	901.99	864.445	13
63	A3B+/-	931.72	1457.12	21
64	A3B+/-	976.517	1382.86	48
